# Supplementary material for: Efficacy and safety of lenvatinib monotreatment and lenvatinib-based combination therapy for patients with unresectable hepatocellular carcinoma: a retrospective, real-world study in China
Source: Cancer Cell Int. 2021 Sep 18;21:503. doi: 10.1186/s12935-021-02200-7 (PMC8449874; doi:10.1186/s12935-021-02200-7)
Supplement: Supplementary file 1 — Additional file 1. Original data. [file 12935_2021_2200_MOESM1_ESM.xlsx]

## Sheet: Fig 2A
Days elapsed	Monotreatment	Combination treatment
219	1
512	1
395	0
541	0
309	0
562	1
632	1
105	1
602	1
175	1
745	0
66	1
202	1
167	1
391	1
562	0
527	0
324	0
442	0
272	0
133	1
221	0
174	0
155	0
272	0
244	0
258	1
87	1
106	1
99	1
588	1
144	1
401	0
185	1
390	1
448	0
177	0
155	0
90	0
526		0
127		1
656		0
301		1
438		0
696		1
621		1
590		0
527		0
458		0
401		0
226		0
549		0
440		0
164		0
458		0
257		0
165		0
183		0
186		0
466		1
370		1
297		0
207		0
512		0
318		0
136		0
257		1
241		1
531		0
448		0
256		1
449		0
295		0
225		0
198		0
232		0
332		0
301		0
198		0
168		0
232		0
251		1
159		1
446		0
234		0
286		0
253		0
652		1
218		1
560		0
520		0
297		0
206		0
666		0
138		0
306		0
120		0
110		0
271		0
222		0
262		0
278		0
147		1
293		1
119		1
149		1
274		1
373		1
113		1
458		0
146		0

## Sheet: Fig2B
Time (Days)	Combination treatment	Monotreatment
526	0
127	1
334	1
196	1
438	0
305	1
159	1
223	1
527	0
458	0
401	0
226	0
549	0
440	0
164	0
136	1
257	0
165	0
183	0
186	0
466	1
195	1
162	1
207	0
512	0
318	0
136	0
130	1
241	1
319	1
448	0
148	1
324	1
295	0
190	1
198	0
232	0
210	1
73	1
113	1
168	0
232	0
130	1
84	1
446	0
234	0
286	0
253	0
230	1
218	1
560	0
482	1
297	0
108	1
441	1
138	0
85	0
120	0
101	1
271	0
222	0
130	1
278	0
47	1
99	1
48	1
58	1
43	1
94	1
59	1
207	1
143	1
126		1
261		1
395		0
541		0
308		1
238		1
162		1
80		1
93		1
99		1
149		1
66		1
202		1
173		1
190		1
428		1
527		0
241		1
236		1
272		0
133		0
216		1
174		0
155		0
170		1
244		0
86		1
56		1
61		1
36		1
49		1
69		1
126		1
138		1
57		1
355		1
87		1
70		1
41		1

## Sheet: Fig2C
Time (Days)	Combination treatment	Monotreatment
43	1
47	1
48	1
58	1
59	1
73	1
84	1
85	0
94	1
99	1
101	1
108	1
113	1
120	0
130	1
130	1
130	1
136	1
136	0
138	0
143	1
148	1
159	1
162	1
164	0
165	0
168	0
183	0
186	0
190	1
195	1
196	1
198	0
207	0
207	1
210	1
222	0
223	1
226	0
230	1
232	0
232	0
234	0
253	0
257	0
271	0
278	0
286	0
295	0
297	0
305	1
318	0
319	1
324	1
334	1
401	0
438	0
440	0
441	1
446	0
448	0
458	0
482	1
512	0
526	0
527	0
549	0
560	0
541		0
527		0
428		1
395		0
355		1
308		1
272		0
261		1
244		0
241		1
238		1
236		1
216		1
190		1
174		0
173		1
170		1
162		1
155		0
149		1
138		1
133		0
126		1
126		1
99		1
93		1
87		1
86		1
80		1
70		1
69		1
61		1
57		1
56		1
49		1
41		1
36		1

## Sheet: Fig 3A
Time(Days)	TACE/HAIF	PD1	PD1+TACE/HAIF
207	0
297	0
301	1
370	1
656	0
165	0
138	0
218	1
253	0
520	0
206	0
164	0
286	0
297	0
257	0
458	0
560	0
652	0
234	0
278	0
271	0
222	0
186	0
262	0
373		1
448		0
449		0
466		1
531		0
113		1
198		0
232		0
226		0
295		0
332		0
401		0
440		0
256		1
458		0
526		0
549		0
590		0
257		1
149		1
119		1
225		0
293		1
241		1
696		1
527		0
621		1
274		1
146		0
306		0
147			1
438			0
318			0
512			0
136			0
183			0
120			0
110			0
301			0
446			0
458			0
168			0
198			0
232			0
159			0
251			0

## Sheet: Fig3B
Time(Days)	TACE/HAIF	PD1	PD1+TACE/HAIF
207	0
162	1
196	1
195	1
334	1
165	0
138	0
218	1
253	0
482	1
108	1
164	0
286	0
297	0
257	0
136	1
560	0
230	1
234	0
278	0
271	0
222	0
186	0
130	1
94		1
448		0
324		1
466		1
319		1
59		1
198		0
232		0
226		0
295		0
210		1
401		0
440		0
148		1
458		0
526		0
549		0
223		1
130		1
58		1
48		1
190		1
99		1
241		1
305		1
527		0
159		1
43		1
143		1
85		0
47			1
438			0
318			0
512			0
136			0
183			0
120			0
101			1
73			1
446			0
207			1
168			0
113			1
232			0
84			1
130			1

## Sheet: Fig 4A
Time(Days)	First Line	Second Line
527	0
244	0
324	0
745	0
258	1
66	1
401	0
144	1
512	1
632	1
175	1
602	1
541	0
395	0
309	0
562	1
219	1
562	0
272	0
442	0
221	0
391	1
174	0
167	1
272	0
155	0
133	0
202		1
448		0
185		1
177		0
155		0
106		1
390		0
87		1
588		1
90		0
99		1
105		1

## Sheet: Fig 4B
Time(Days)	First Line	Second Line
527	0
244	0
241	1
149	1
86	1
66	1
126	1
69	1
261	1
162	1
99	1
93	1
541	0
395	0
308	1
238	1
126	1
428	1
272	0
236	1
216	1
190	1
174	0
173	1
170	1
155	0
133	0
202		1
355		1
138		1
87		1
70		1
61		1
57		1
56		1
49		1
41		1
36		1
80		1

## Sheet: Fig 4C
Time(Days)	First Line	Non-First Line
147	1
119	1
149	1
113	1
301	0
159	0
306	0
373	1
293	1
110	0
206	0
198	0
120	0
251	0
262	0
257	1
458	0
136	0
138	0
146	0
256	1
621	1
297	0
164	0
165	0
168	0
183	0
186	0
370	1
301	1
198	0
207	0
458	0
332	0
222	0
590	0
226	0
652	0
232	0
232	0
253	0
257	0
271	0
278	0
286	0
295	0
297	0
696	1
531	0
656	0
401	0
438	0
440	0
666	0
446	0
458	0
512	0
526	0
527	0
549	0
466	1
218	1
225		0
234		0
318		0
449		0
448		0
520		0
560		0
241		1
274		1
127		1

## Sheet: Fig 4D
Time(Days)	First Line	Non-First Line
47	1
48	1
58	1
59	1
73	1
84	1
85	0
94	1
99	1
101	1
108	1
113	1
120	0
130	1
130	1
130	1
136	1
136	0
138	0
143	1
148	1
159	1
162	1
164	0
165	0
168	0
183	0
186	0
195	1
196	1
198	0
207	0
207	1
210	1
222	0
223	1
226	0
230	1
232	0
232	0
253	0
257	0
271	0
278	0
286	0
295	0
297	0
305	1
319	1
334	1
401	0
438	0
440	0
441	1
446	0
458	0
512	0
526	0
527	0
549	0
466	1
218	1
190		1
234		0
318		0
324		1
448		0
482		1
560		0
241		1
43		1
127		1

## Sheet: Fig5A
Time(Days)	HAIF	TACE
207	0
297	0
301	1
370	1
656	0
165	0
138	0
218		1
253		0
520		0
206		0
164		0
286		0
297		0
257		0
458		0
560		0
652		0
234		0
278		0
271		0
222		0
186		0
262		0

[truncated: 1 more sheets: Fig5B]
